# Supplementary material for: The clinicopathology and survival characteristics of patients with POLE proofreading mutations in endometrial carcinoma: A systematic review and meta-analysis
Source: PLoS One. 2022 Feb 9;17(2):e0263585. doi: 10.1371/journal.pone.0263585 (PMC8827442; doi:10.1371/journal.pone.0263585)
Supplement: S1 File — (XLSX) [file pone.0263585.s015.xlsx]

## Sheet: stage
studies_2	total_nuber	POLE_mutant	total non-POLE_mutant	stage1-2 POLE_mutant	stage 3-4 POLE mutant				stage 1-2 non -POLE mutant			stage3-4 non-POLE mutant
Kommoss et al, 2018	452	47	405	39	3				326			84
Billingsley et al, 2015	535	30	505	29	1				408			96
Talhouk et al, 2017	319	30	289	27	2				194			92
Stelloo et al, 2016	834	49	785
Talhouk et al, 2015	143	12	131	12	0				90			41
Church et al, 2015	788	48	740	48	0				740			0
Proctor et al, 2017	90	14	76
Talhouk et al, 2018	460	42	418	35	2				258			128
Imboden et al, 2019	599	38	561	35	3				467			94
Karnezis et al, 2017	460	42	418	39	2				314			101
Bosse et al, 2018	376	48	328

## Sheet: endometrioid
studies_2		tota numer of studied cases	POLE mutant EC		total non-POLE mutant				POLE mutant endometriod			total non-POLE endometrioid EC
Kommoss et al, 2018		452	47		405				38			359
Billingsley et al, 2015		535	30		505
Talhouk et al, 2017		319	30		289				24			191
Stelloo et al, 2016		834	49		785
Talhouk et al, 2015		143	12		131				11			108
Church et al, 2015		788	48		740				47			723
Proctor et al, 2017		90	14		76
Talhouk et al, 2018		460	42		418				33			273
Imboden et al, 2019		599	38		561				31			468
Karnezis et al, 2017		460	42		418				35			297
Bosse et al, 2018		376	48		328

## Sheet: grade
studies		total number of studied cases	POLE mutant	total non-POLE mutant		grade1-2 POLE mutant		non-POLE_mutate grade 1-2				POLE mutant grade 3		non-POLE mutate grade 3
Kommoss et al, 2018		452	47	405		36		321				6		89
Billingsley et al, 2015		535	30	505
Talhouk et al, 2017		319	30	289		9		114				21		175
Stelloo et al, 2016		834	49	785		33		691				13		97
Talhouk et al, 2015		143	12	131		7		83				5		48
Church et al, 2015		788	48	740		33		646				15		94
Proctor et al, 2017		90	14	76
Talhouk et al, 2018		460	42	418		12		177				26		212
Imboden et al, 2019		599	38	561		22		411				16		150
Karnezis et al, 2017		460	42	418		14		196				28		222
Bosse et al, 2018		376	48	328

## Sheet: lymph nodes
studies		total number of studied cases	POLE mutant EC		total non_POLE_mutant EC					POLE-mutant LN_positive	POLE mutant LN_negative		LN_not_testes			total non-POLE mutant -LN-positive			total non-POLE mutant LN negative		not tested
Kommoss et al, 2018		452	47		405					0	40		2			41			306
Billingsley et al, 2015		535	30		505								NR
Talhouk et al, 2017		319	30		289					0	19		11			19			131
Stelloo et al, 2016		834	49		785
Talhouk et al, 2015		143	12		131					0	12					19			108
Church et al, 2015		788	48		740
Proctor et al, 2017		90	14		76
Talhouk et al, 2018		460	42		418					0	29		9			36			217		132
Imboden et al, 2019		599	38		561					2	21		16			61			216
Karnezis et al, 2017		460	42		418					0	31		11			37			238		139
Bosse et al, 2018		376	48		328

## Sheet: LVI
studies		total number of studied cases	POLE mutant EC		total non POLE_mutant EC			LVI positive POLE mutant		LVI positive non-POLE mutant
Kommoss et al, 2018		452	47		405			5		55
Billingsley et al, 2015		535	30		505			9		172
Talhouk et al, 2017		319	30		289			11		102
Stelloo et al, 2016		834	49		785			0		37
Talhouk et al, 2015		143	12		131			7		51
Church et al, 2015		788	48		740			0		70
Proctor et al, 2017		90	14		76
Talhouk et al, 2018		460	42		418			17		150
Imboden et al, 2019		599	38		561
Karnezis et al, 2017		460	42		418			18		153
Bosse et al, 2018		376	48		328

## Sheet: MI<50%
studies		total number of studied cases	POLE-mutant		total non-POLE mutant				MI less_than 50% PLOE-mutant			non -OLE_mutant MI less than_50%
Kommoss et al, 2018		452	47		405				15			112
Billingsley et al, 2015		535	30		505				19			318
Talhouk et al, 2017		319	30		289				16			129
Stelloo et al, 2016		834	49		785				25			226
Talhouk et al, 2015		143	12		131
Church et al, 2015		788	48		740				20			208
Proctor et al, 2017		90	14		76
Talhouk et al, 2018		460	42		418
Imboden et al, 2019		599	38		561				23			286
Karnezis et al, 2017		460	42		418				20			85
Bosse et al, 2018		376	48		328

## Sheet: MI>50%
studies		total number of studied cases	POLE mutant EC		total non-POLE mutant			POLE mutant EC with MI more than 50%						non POLE with MI more than 50%
Kommoss et al, 2018		452	47		405			9						46
Billingsley et al, 2015		535	30		505			9						148
Talhouk et al, 2017		319	30		289			10						108
Stelloo et al, 2016		834	49		785			24						559
Talhouk et al, 2015		143	12		131
Church et al, 2015		788	48		740			28						532
Proctor et al, 2017		90	14		76
Talhouk et al, 2018		460	42		418
Imboden et al, 2019		599	38		561			14						222
Karnezis et al, 2017		460	42		418			17						156
Bosse et al, 2018		376	48		328

## Sheet: non-endometrioid
studies		total number of studied cases	POLE mutant EC		total non POLE mutant			POLE-mutant non-endometrioid EC				non-POLE non-endometrioid EC
Kommoss et al, 2018		452	47		405			4				41
Billingsley et al, 2015		535	30		505
Talhouk et al, 2017		319	30		289			6				98
Stelloo et al, 2016		834	49		785
Talhouk et al, 2015		143	12		131			1				23
Church et al, 2015		788	48		740			1				17
Proctor et al, 2017		90	14		76
Talhouk et al, 2018		460	42		418			5				116
Imboden et al, 2019		599	38		561			7				93
Karnezis et al, 2017		460	42		418			7				121
Bosse et al, 2018		376	48		328

## Sheet: disease specific survival
studies			DSS HR (95%CI)		disease specific survival hazard ratio natural_log							standard error of Log hazard ratio
Kommoss et al, 2018			0.55 (0.06–2.24)		-0.597837							0.92344
Billingsley et al, 2015
Talhouk et al, 2017			0.42 (0.04-1.88)		-0.867501							0.161039
Stelloo et al, 2016
Talhouk et al, 2015			0.17 (0.00–1.38)		-1.77196							1.25695
Church et al, 2015			0.19 (0.03 to 1.44)		-1.66073							0.987551
Proctor et al, 2017			0.83 (0.01–15.62)		-0.18633							1.87595
Talhouk et al, 2018			0.37 (0.04-1.61)		-0.994252							0.94263
Imboden et al, 2019			0.258 ( 0.036–1.862)		-1.3548							1.0066
Karnezis et al, 2017			0.49 (0.10–1.51		-0.71335							0.692524
Bosse et al, 2018

## Sheet: overall survival
studies				ovarall survival hazard ratio (95%CI)						overall survival hazard ratio natural log							standard error of natural Log hazard ratio
Kommoss et al, 2018				0.91 (0.33–2.07)						-0.129628							0.468421
Billingsley et al, 2015				0.27 (0.08-0.83)						-1.30933							0.596785
Talhouk et al, 2017				1.01 (0.26-2.99)						0.00995033							0.623048
Stelloo et al, 2016				1.105 (0.394–3.101)						0.0998453							0.526308
Talhouk et al, 2015				0.17 (0.00–1.36)						-1.77196							1.25323
Church et al, 2015				1.06 (0.59 to 1.92)						0.0582689							0.30101
Proctor et al, 2017				2.09(0.17–26.04)						0.722706							1.28357
Talhouk et al, 2018				0.87 (0.22-2.59)						-0.139262							0.629027
Imboden et al, 2019
Karnezis et al, 2017				0.59 (0.19–1.41)						-0.527633							0.511306
Bosse et al, 2018				0.56(0.27-1.15)						-0.579818							0.369667

[truncated: 5 more sheets: progression free survival, study country, sequencing method, location of exonuclease mutatio, outcome]
